# Supplementary material for: THUMPD3 regulates alternative splicing of ECM transcripts in human lung cancer cells and promotes proliferation and migration
Source: PLoS One. 2024 Dec 10;19(12):e0314655. doi: 10.1371/journal.pone.0314655 (PMC11630588; doi:10.1371/journal.pone.0314655)
Supplement: S1 Table — List of significantly upregulated and downregulated transcripts identified through RNA-seq analysis that change in response to THUMPD3 depletion. (XLSX) [file pone.0314655.s004.xlsx]

## Sheet: Sheet 1 - Condition_treated_vs_
S1 Table. Differential expression analysis upon THUMPD3 depletion compaired to control.
Ensembl_ID	baseMean	log2FoldChange	lfcSE	pvalue	padj	Gene_name
ENSG00000101098	28.5168	-2.74925	0.404237	1.87209e-09	3.63053e-07	RIMS4
ENSG00000119283	36.6306	-2.10332	0.323949	6.74368e-08	8.82366e-06	TRIM67
ENSG00000099994	793.478	-2.1009	0.0840965	6.69705e-74	1.4546e-69	SUSD2
ENSG00000115041	16.8751	-2.06489	0.443196	1.12e-05	0.000957733	KCNIP3
ENSG00000167157	8.60608	-2.01621	0.583068	0.000105759	0.00690091	PRRX2
ENSG00000177182	19.3167	-1.73584	0.658522	0.000605961	0.0289263	CLVS1
ENSG00000113396	8.69752	-1.71274	0.535016	0.000383721	0.019935	SLC27A6
ENSG00000171246	278.263	-1.69117	0.167662	1.08966e-12	3.69803e-10	NPTX1
ENSG00000169174	369.137	-1.6792	0.134476	1.1253e-17	6.78932e-15	PCSK9
ENSG00000011347	23.6354	-1.61781	0.289878	7.50452e-06	0.000665299	SYT7
ENSG00000179331	14.2733	-1.60657	0.493304	0.000528277	0.025555	RAB39A
ENSG00000133937	7.12596	-1.59984	0.657337	0.00110822	0.048045	GSC
ENSG00000151892	629.537	-1.59925	0.174773	1.59186e-10	3.75817e-08	GFRA1
ENSG00000161791	128.755	-1.54667	0.161188	6.12898e-11	1.58478e-08	FMNL3
ENSG00000131668	38.2821	-1.53666	0.246146	2.58971e-06	0.000253372	BARX1
ENSG00000172986	68.1315	-1.53375	0.232061	1.03605e-06	0.000108187	GXYLT2
ENSG00000024526	878.042	-1.53327	0.0963185	1.93205e-24	1.74851e-21	DEPDC1
ENSG00000169071	13.9236	-1.50123	0.459579	0.000799798	0.0368824	ROR2
ENSG00000164109	590.998	-1.46953	0.078836	9.25291e-31	1.05775e-27	MAD2L1
ENSG00000142765	24.3255	-1.4316	0.263023	3.58692e-05	0.00266808	SYTL1
ENSG00000164181	496.369	-1.42277	0.0913178	1.4007e-21	9.81393e-19	ELOVL7
ENSG00000170837	66.2862	-1.41668	0.181088	1.33558e-07	1.68655e-05	GPR27
ENSG00000005961	18.9607	-1.39034	0.320559	0.000340152	0.0180197	ITGA2B
ENSG00000204174	241.019	-1.37463	0.13475	1.61124e-10	3.76303e-08	NPY4R
ENSG00000169783	28.4653	-1.35253	0.254644	8.87997e-05	0.00600851	LINGO1
ENSG00000130558	73.3749	-1.34567	0.191375	2.62871e-06	0.000256034	OLFM1
ENSG00000165025	45.6318	-1.34452	0.308132	0.000444155	0.0221771	SYK
ENSG00000127129	22.0881	-1.33774	0.34336	0.000870528	0.0393914	EDN2
ENSG00000165449	125.138	-1.33317	0.136868	1.8381e-09	3.59671e-07	SLC16A9
ENSG00000164362	62.5296	-1.33296	0.167027	2.97604e-07	3.47525e-05	TERT
ENSG00000037280	124.149	-1.32861	0.119006	1.69514e-11	4.78163e-09	FLT4
ENSG00000138587	86.5863	-1.32798	0.153131	4.95302e-08	6.80973e-06	MNS1
ENSG00000067840	82.391	-1.32706	0.158534	1.15862e-07	1.48435e-05	PDZD4
ENSG00000189060	461.513	-1.32494	0.10604	1.2471e-13	5.0161e-11	H1-0
ENSG00000134077	718.713	-1.31687	0.059184	1.72419e-36	2.67496e-33	THUMPD3
ENSG00000127022	29461.8	-1.30334	0.0425729	3.22682e-65	3.50432e-61	CANX
ENSG00000130052	72.2819	-1.27475	0.150608	2.32239e-07	2.77259e-05	STARD8
ENSG00000164197	33.4154	-1.27191	0.29118	0.000749112	0.0347665	RNF180
ENSG00000180739	40.5735	-1.26139	0.252152	0.000334731	0.0179073	S1PR5
ENSG00000159055	146.078	-1.25856	0.122173	1.92569e-09	3.66895e-07	MIS18A
ENSG00000066735	144.941	-1.24958	0.124153	4.91613e-09	8.40774e-07	KIF26A
ENSG00000109255	24.7846	-1.24387	0.252155	0.000435421	0.021892	NMU
ENSG00000052850	65.6194	-1.22059	0.188723	4.51071e-05	0.00328767	ALX4
ENSG00000264717	120.34	-1.21482	0.142743	6.67523e-07	7.39724e-05	NPY4R2
ENSG00000186871	576.284	-1.21188	0.0774319	4.00441e-17	2.28884e-14	ERCC6L
ENSG00000114405	117.462	-1.18924	0.142769	1.69577e-06	0.000172113	C3orf14
ENSG00000163739	559.302	-1.17827	0.083786	1.19294e-13	4.88879e-11	CXCL1
ENSG00000107159	37.6331	-1.17732	0.233056	0.000703778	0.0329441	CA9
ENSG00000172716	274.574	-1.17096	0.102456	9.05663e-10	1.87343e-07	SLFN11
ENSG00000165912	268.025	-1.15873	0.0962301	2.25933e-10	5.16553e-08	PACSIN3
ENSG00000117399	996.901	-1.15613	0.0877124	6.91418e-12	2.05721e-09	CDC20
ENSG00000186575	1308.1	-1.15192	0.0561715	5.82251e-25	5.74841e-22	NF2
ENSG00000020633	75.149	-1.14284	0.159089	3.97787e-05	0.00293875	RUNX3
ENSG00000090889	1033.19	-1.14084	0.185801	0.000230034	0.0132892	KIF4A
ENSG00000197153	1187.74	-1.13802	0.101586	5.20586e-09	8.7673e-07	H3C12
ENSG00000275126	408.076	-1.13608	0.115945	1.97464e-07	2.40951e-05	H4C13
ENSG00000180815	138.637	-1.13306	0.115293	1.99934e-07	2.42602e-05	MAP3K15
ENSG00000020181	96.832	-1.13044	0.175778	0.000170028	0.0104028	ADGRA2
ENSG00000088002	127.138	-1.12465	0.137847	9.00998e-06	0.000779669	SULT2B1
ENSG00000134602	265.544	-1.12237	0.0882347	1.24191e-10	3.06526e-08	STK26
ENSG00000106484	930.776	-1.12105	0.0686597	6.64007e-16	3.27778e-13	MEST
ENSG00000163430	1641.01	-1.11489	0.0745543	1.37902e-13	5.34862e-11	FSTL1
ENSG00000124575	2661.24	-1.10711	0.0862307	1.67796e-10	3.87716e-08	H1-3
ENSG00000138646	127.127	-1.08608	0.150537	0.000100075	0.00666758	HERC5
ENSG00000278828	1083.12	-1.08519	0.0974489	3.72193e-08	5.35366e-06	H3C10
ENSG00000155850	1518.19	-1.08387	0.102057	1.32355e-07	1.68114e-05	SLC26A2
ENSG00000196890	212.723	-1.08236	0.116587	2.52753e-06	0.000248407	H2BC26
ENSG00000104140	153.87	-1.08188	0.131737	1.98986e-05	0.00158314	RHOV
ENSG00000140451	333.638	-1.06566	0.0880096	6.88592e-09	1.13305e-06	PIF1
ENSG00000186193	552.242	-1.06517	0.0933191	3.86182e-08	5.50786e-06	SAPCD2
ENSG00000075218	361.638	-1.06461	0.093217	3.87985e-08	5.50786e-06	GTSE1
ENSG00000181218	272.614	-1.06035	0.0968565	1.35376e-07	1.69964e-05	H2AC25
ENSG00000165300	315.639	-1.04812	0.101208	7.30645e-07	8.04663e-05	SLITRK5
ENSG00000184357	172.722	-1.04602	0.120261	1.87453e-05	0.00150796	H1-5
ENSG00000152253	135.461	-1.04115	0.112305	7.53933e-06	0.000665668	SPC25
ENSG00000109674	508.81	-1.03609	0.0767467	7.13188e-10	1.50393e-07	NEIL3
ENSG00000140538	1739.36	-1.02301	0.111883	1.51776e-05	0.00125824	NTRK3
ENSG00000153989	165.702	-1.02147	0.111122	1.45087e-05	0.00120739	NUS1
ENSG00000139734	468.996	-1.01223	0.0758194	3.35574e-09	5.97432e-07	DIAPH3
ENSG00000278588	845.108	-1.01071	0.0817961	3.7062e-08	5.35366e-06	H2BC10
ENSG00000117016	96.1568	-1.00738	0.150827	0.000807763	0.0371708	RIMS3
ENSG00000141668	104.968	-1.00654	0.123516	0.000111824	0.00716463	CBLN2
ENSG00000105048	447.085	-1.00536	0.101437	6.35322e-06	0.000572581	TNNT1
ENSG00000183598	635.76	-1.00291	0.084737	1.59594e-07	1.96953e-05	H3C13
ENSG00000167680	324.823	-1.00024	0.108061	2.27389e-05	0.00178299	SEMA6B
ENSG00000146678	144.193	-1.00009	0.149821	0.00091421	0.0411111	IGFBP1
ENSG00000178999	602.681	-1	0.100221	6.61088e-06	0.000593341	AURKB
ENSG00000112110	678.227	-0.998022	0.0754351	8.92488e-09	1.41495e-06	MRPL18
ENSG00000267374	92.7605	-0.995721	0.146175	0.000834493	0.0382388	MIR924HG
ENSG00000274997	1153.74	-0.988951	0.0998186	1.04029e-05	0.000893088	H2AC12
ENSG00000198554	897.945	-0.983998	0.0739917	1.51293e-08	2.31415e-06	WDHD1
ENSG00000166086	203.57	-0.983374	0.143214	0.00096459	0.0429322	JAM3
ENSG00000136824	1581.33	-0.981503	0.0693956	2.45565e-09	4.52006e-07	SMC2
ENSG00000144847	159.794	-0.979955	0.127091	0.000360681	0.0189334	IGSF11
ENSG00000276903	218.669	-0.978237	0.123999	0.000295267	0.0160732	H2AC16
ENSG00000276368	725.827	-0.977998	0.103297	2.94991e-05	0.00227206	H2AC14
ENSG00000163808	486.022	-0.972877	0.0657814	8.61832e-10	1.7999e-07	KIF15
ENSG00000273703	657.769	-0.972512	0.108746	7.64476e-05	0.00532193	H2BC14
ENSG00000141753	5121.99	-0.972508	0.0870504	1.89106e-06	0.000190156	IGFBP4
ENSG00000135776	700.769	-0.969722	0.0630951	2.54633e-10	5.76108e-08	ABCB10
ENSG00000276180	311.845	-0.969671	0.127435	0.000504831	0.0245408	H4C9
ENSG00000110090	1490.85	-0.966002	0.0898987	5.09709e-06	0.000479239	CPT1A
ENSG00000183688	300.293	-0.964838	0.101464	3.9926e-05	0.00293963	RFLNB
ENSG00000213064	3411.42	-0.963615	0.0685243	7.8955e-09	1.27978e-06	SFT2D2
ENSG00000165480	310.938	-0.963322	0.0872556	3.34324e-06	0.000322734	SKA3
ENSG00000071539	697.823	-0.960691	0.0909063	8.26083e-06	0.000723489	TRIP13
ENSG00000243566	268.545	-0.960312	0.117563	0.000300531	0.0163188	UPK3B
ENSG00000287080	1061.48	-0.955801	0.101579	5.96925e-05	0.00426487	H3C3
ENSG00000101057	733.464	-0.953791	0.0881537	6.84958e-06	0.000612234	MYBL2
ENSG00000203814	1815.78	-0.948433	0.103667	0.000106119	0.00690091	H2BC18
ENSG00000115163	352.094	-0.948079	0.0838413	3.67105e-06	0.00035281	CENPA
ENSG00000165490	310.38	-0.945953	0.102344	9.9351e-05	0.0066397	DDIAS
ENSG00000133195	439.303	-0.943798	0.0762343	6.44498e-07	7.17871e-05	SLC39A11
ENSG00000176014	1108.39	-0.943025	0.068368	4.26777e-08	5.98038e-06	TUBB6
ENSG00000113368	1432.16	-0.940977	0.0974721	6.35632e-05	0.00449705	LMNB1
ENSG00000275379	303.307	-0.938455	0.0965515	6.22054e-05	0.00442984	H3C11
ENSG00000213853	1136.54	-0.937691	0.0609049	1.89631e-09	3.64494e-07	EMP2
ENSG00000121152	596.237	-0.937043	0.0754174	8.00709e-07	8.6096e-05	NCAPH
ENSG00000139291	740.061	-0.929714	0.0621194	7.99989e-09	1.28709e-06	TMEM19
ENSG00000169139	708.461	-0.927183	0.0659388	5.89417e-08	7.80618e-06	UBE2V2
ENSG00000120708	16536.9	-0.923327	0.0737532	1.25111e-06	0.000128787	TGFBI
ENSG00000129810	306.278	-0.920937	0.0843229	1.85488e-05	0.0014977	SGO1
ENSG00000088305	299.331	-0.918357	0.0954153	0.000127449	0.00804707	DNMT3B
ENSG00000087586	1374.94	-0.916407	0.0739253	2.10434e-06	0.000210628	AURKA
ENSG00000198924	590.334	-0.914486	0.0609912	1.95121e-08	2.92277e-06	DCLRE1A
ENSG00000092853	754.406	-0.914082	0.0941062	0.000128431	0.00808558	CLSPN
ENSG00000138829	3410.54	-0.912618	0.0626292	5.0136e-08	6.84877e-06	FBN2
ENSG00000143228	519.042	-0.912528	0.0949312	0.000153359	0.0094095	NUF2
ENSG00000105011	267.706	-0.90954	0.0808924	1.73477e-05	0.00142186	ASF1B
ENSG00000218336	720.294	-0.908734	0.0926674	0.000133213	0.00829048	TENM3
ENSG00000079616	1303.71	-0.904659	0.0554734	2.57839e-09	4.7061e-07	KIF22
ENSG00000278463	863.876	-0.903403	0.0895644	0.00010866	0.00702411	H2AC4
ENSG00000100162	181.706	-0.903236	0.09922	0.000373992	0.0195702	CENPM
ENSG00000196747	1703.51	-0.898092	0.0933977	0.000232139	0.0133132	H2AC13
ENSG00000124207	4641.89	-0.897429	0.0470903	1.05372e-11	3.05157e-09	CSE1L
ENSG00000176225	880.79	-0.897105	0.0698827	2.46982e-06	0.000243838	RTTN
ENSG00000126787	1350.91	-0.896785	0.0775744	1.77837e-05	0.00144667	DLGAP5
ENSG00000180336	242.945	-0.893685	0.0919365	0.000232307	0.0133132	MEIOC
ENSG00000179241	282.511	-0.893428	0.0988944	0.000525334	0.0254693	LDLRAD3
ENSG00000112984	1339.91	-0.892395	0.0537821	3.56935e-09	6.25211e-07	KIF20A
ENSG00000104738	3803.71	-0.89107	0.0485928	9.93694e-11	2.48081e-08	MCM4
ENSG00000171604	581.37	-0.890552	0.088889	0.000177045	0.0107115	CXXC5
ENSG00000111665	574.117	-0.890138	0.0713651	6.03648e-06	0.000552061	CDCA3
ENSG00000184661	1201.37	-0.88969	0.0762555	2.02212e-05	0.00160294	CDCA2
ENSG00000076706	258.293	-0.889625	0.0948166	0.0003904	0.0201413	MCAM
ENSG00000128944	474.851	-0.883959	0.0767198	3.11411e-05	0.00236498	KNSTRN
ENSG00000069275	7528.48	-0.882026	0.0615833	4.71556e-07	5.41916e-05	NUCKS1
ENSG00000143401	1123.31	-0.88126	0.0636655	1.08762e-06	0.000112491	ANP32E
ENSG00000108106	1659.13	-0.878639	0.073934	2.34032e-05	0.00182193	UBE2S
ENSG00000184270	1417	-0.875328	0.0862299	0.00024353	0.013776	H2AC21
ENSG00000277157	1255.66	-0.874741	0.0906736	0.000442116	0.0221262	H4C4
ENSG00000131473	14895.5	-0.873421	0.046841	2.6165e-10	5.8588e-08	ACLY
ENSG00000138778	1569.38	-0.872125	0.0895898	0.000433116	0.0218266	CENPE
ENSG00000173207	503.689	-0.871314	0.086155	0.000289036	0.0158469	CKS1B
ENSG00000145386	1263.37	-0.869684	0.0841478	0.000235487	0.0134246	CCNA2
ENSG00000117632	1075.74	-0.868813	0.0785359	0.000101077	0.00669329	STMN1
ENSG00000197299	730.979	-0.866948	0.07333	4.12365e-05	0.00302587	BLM
ENSG00000081087	1051.37	-0.863761	0.0720076	3.75576e-05	0.00278414	OSTM1
ENSG00000093009	356.47	-0.862435	0.0872405	0.000491083	0.024132	CDC45
ENSG00000122870	3986.09	-0.861571	0.0612869	2.29629e-06	0.000227741	BICC1
ENSG00000111906	492.521	-0.860643	0.0810622	0.000230052	0.0132892	HDDC2
ENSG00000160209	5945.23	-0.85943	0.07598	0.000105875	0.00690091	PDXK
ENSG00000138160	2364.58	-0.858277	0.0700502	3.40088e-05	0.00256483	KIF11
ENSG00000164649	572.22	-0.857569	0.0738427	7.86783e-05	0.00545972	CDCA7L
ENSG00000138376	288.604	-0.845504	0.079157	0.000360885	0.0189334	BARD1
ENSG00000101945	259.162	-0.843315	0.0779571	0.00033655	0.0179603	SUV39H1
ENSG00000188064	1585.72	-0.841677	0.0439685	2.1021e-09	3.97022e-07	WNT7B
ENSG00000173409	351.666	-0.839546	0.0857374	0.00107954	0.0471784	ARV1
ENSG00000158623	397.803	-0.838811	0.0817223	0.000695717	0.0327077	COPG2
ENSG00000137135	290.142	-0.838216	0.0777016	0.000415867	0.0211537	ARHGEF39
ENSG00000166402	446.744	-0.837885	0.0738308	0.000231165	0.0133132	TUB
ENSG00000145781	333.549	-0.836863	0.0830543	0.000891059	0.0402366	COMMD10
ENSG00000187514	4981.42	-0.834461	0.0631143	3.02647e-05	0.00231319	PTMA
ENSG00000108406	1154.17	-0.824786	0.0687691	0.00019456	0.011546	DHX40
ENSG00000180776	1557.42	-0.82057	0.0730819	0.000505052	0.0245408	ZDHHC20
ENSG00000160949	505.826	-0.819023	0.0747205	0.000692331	0.03269	TONSL
ENSG00000146918	1055.03	-0.818647	0.0693429	0.000305265	0.0164934	NCAPG2
ENSG00000142945	826.922	-0.810502	0.072029	0.000719787	0.0335489	KIF2C
ENSG00000101412	497.96	-0.809088	0.0734234	0.000938684	0.0420375	E2F1
ENSG00000019186	18221.2	-0.808975	0.0472102	9.21812e-07	9.7193e-05	CYP24A1
ENSG00000134057	2452.04	-0.805422	0.0730464	0.0010655	0.0466588	CCNB1
ENSG00000104331	3299.81	-0.799922	0.0459291	1.30767e-06	0.000133974	BPNT2
ENSG00000112893	1760.26	-0.798342	0.0643856	0.000403477	0.0207176	MAN2A1
ENSG00000180370	918.235	-0.794985	0.0547526	5.68759e-05	0.00409055	PAK2
ENSG00000107789	819.008	-0.794757	0.0571136	0.000108283	0.00702064	MINPP1
ENSG00000184897	975.825	-0.781418	0.058729	0.000386118	0.0199678	H1-10
ENSG00000120802	4492.24	-0.768312	0.0486999	8.34883e-05	0.00568453	TMPO
ENSG00000166326	1659.32	-0.751324	0.0523883	0.000782498	0.0361614	TRIM44
ENSG00000136205	8247.14	-0.73113	0.0442067	0.000536424	0.0258914	TNS3
ENSG00000164111	4460.84	0.772311	0.0504413	0.000100476	0.00667382	ANXA5
ENSG00000120885	7925.59	0.780602	0.0594641	0.00047053	0.0234401	CLU
ENSG00000136111	726.076	0.783481	0.0647513	0.000996214	0.0439792	TBC1D4
ENSG00000065923	2328.78	0.785829	0.0493871	2.25395e-05	0.00177376	SLC9A7
ENSG00000143622	528.028	0.793693	0.0682167	0.000975523	0.0432415	RIT1
ENSG00000115828	1045.16	0.818272	0.0670981	0.000207333	0.0121382	QPCT
ENSG00000167106	719.973	0.821236	0.0748081	0.000629039	0.0298966	EEIG1
ENSG00000114544	401.057	0.824326	0.0712923	0.000311963	0.0167719	SLC41A3
ENSG00000124766	2913.99	0.827823	0.0608571	2.65648e-05	0.00205334	SOX4
ENSG00000026103	864.705	0.832219	0.0681522	0.000111408	0.0071591	FAS
ENSG00000119938	397.167	0.838863	0.0775387	0.0003935	0.0202531	PPP1R3C
ENSG00000104332	2077.26	0.840009	0.0786522	0.000437085	0.0219249	SFRP1
ENSG00000156011	1437.32	0.843881	0.0470341	1.45552e-08	2.24212e-06	PSD3
ENSG00000166900	704.119	0.846637	0.066908	3.43128e-05	0.0025788	STX3
ENSG00000173334	1045.26	0.850165	0.0572603	1.37058e-06	0.00013976	TRIB1
ENSG00000166847	1390.51	0.854774	0.0618644	4.75434e-06	0.000448975	DCTN5
ENSG00000059804	1373.3	0.855414	0.074621	0.000102854	0.00676966	SLC2A3
ENSG00000136826	222.351	0.855734	0.0920706	0.00110049	0.0478054	KLF4
ENSG00000139636	286.915	0.867195	0.0844394	0.000275428	0.0151835	LMBR1L
ENSG00000179163	468.282	0.875794	0.0792694	7.96527e-05	0.00550974	FUCA1
ENSG00000179046	646.193	0.882041	0.0763232	3.20232e-05	0.0024235	TRIML2
ENSG00000204386	899.183	0.883051	0.0893148	0.00026167	0.0146105	NEU1
ENSG00000164463	300.94	0.88516	0.0954887	0.000502565	0.0245297	CREBRF
ENSG00000088836	235.876	0.892794	0.0938848	0.000307523	0.0165742	SLC4A11
ENSG00000120549	392.04	0.896258	0.0978534	0.000422008	0.021366	KIAA1217
ENSG00000240891	648.067	0.896657	0.0664648	8.59379e-07	9.19493e-05	PLCXD2
ENSG00000174485	778.808	0.897813	0.0547278	3.4878e-09	6.15895e-07	DENND4A
ENSG00000164794	142.398	0.904235	0.109978	0.000992671	0.0439121	KCNV1
ENSG00000101955	235.543	0.907865	0.0979383	0.000269855	0.0149522	SRPX
ENSG00000168528	506.561	0.909187	0.101593	0.000384565	0.019935	SERINC2
ENSG00000197565	1029.27	0.909507	0.0724565	2.21164e-06	0.000220352	COL4A6
ENSG00000100439	863.677	0.91087	0.0576536	4.79107e-09	8.25889e-07	ABHD4
ENSG00000101844	241.705	0.911102	0.104684	0.000490367	0.024132	ATG4A
ENSG00000182809	465.36	0.91156	0.101375	0.000343463	0.0181509	CRIP2
ENSG00000109452	1567.09	0.913124	0.0699256	7.88795e-07	8.56631e-05	INPP4B
ENSG00000135318	1411.05	0.914216	0.0951454	0.000146794	0.00903219	NT5E
ENSG00000132357	295.529	0.914304	0.0896416	6.60891e-05	0.00466057	CARD6
ENSG00000148848	450.358	0.917002	0.109612	0.000630487	0.0298999	ADAM12
ENSG00000050405	587.811	0.922295	0.0648207	5.58124e-08	7.52947e-06	LIMA1
ENSG00000049130	871.697	0.926984	0.0674978	1.12857e-07	1.45908e-05	KITLG
ENSG00000184384	255.238	0.927138	0.0825512	9.14521e-06	0.00078823	MAML2
ENSG00000164220	127.726	0.931997	0.120638	0.000942088	0.0421032	F2RL2
ENSG00000164124	678.624	0.937132	0.112603	0.000417086	0.0211661	TMEM144
ENSG00000053108	183.84	0.942478	0.105825	0.000172917	0.0105499	FSTL4
ENSG00000069020	462.839	0.943214	0.116367	0.000474924	0.0236049	MAST4
ENSG00000171368	226.304	0.944387	0.109984	0.00025162	0.014122	TPPP
ENSG00000164949	189.971	0.949856	0.129817	0.00104991	0.0461619	GEM
ENSG00000165434	1509.33	0.958145	0.0545084	1.91681e-12	6.12253e-10	PGM2L1
ENSG00000167105	194.778	0.965807	0.111987	0.000142856	0.00883996	TMEM92
ENSG00000059728	115.802	0.975254	0.139098	0.000937671	0.0420375	MXD1
ENSG00000080546	410.851	0.975298	0.0757052	5.69432e-08	7.6346e-06	SESN1
ENSG00000115414	9629.09	0.976106	0.101928	2.61545e-05	0.00202884	FN1
ENSG00000150551	580.783	0.976413	0.0845192	7.98916e-07	8.6096e-05	LYPD1
ENSG00000163513	6272.63	0.979684	0.0683403	1.72317e-09	3.43369e-07	TGFBR2
ENSG00000129521	168.904	0.980167	0.100863	1.85124e-05	0.0014977	EGLN3
ENSG00000149212	391.814	0.985786	0.100725	1.40171e-05	0.00117097	SESN3
ENSG00000153904	795.671	0.985933	0.0819303	2.10123e-07	2.53549e-05	DDAH1
ENSG00000003436	2980.44	0.986629	0.0583343	1.28e-12	4.27718e-10	TFPI
ENSG00000137968	119.665	0.990616	0.127702	0.000273048	0.0150906	SLC44A5
ENSG00000112977	263.815	0.990846	0.0785305	4.95367e-08	6.80973e-06	DAP
ENSG00000182752	5518.87	0.991714	0.070986	2.13363e-09	3.99504e-07	PAPPA
ENSG00000049323	1069.32	0.993448	0.0600556	2.22372e-12	6.9999e-10	LTBP1
ENSG00000110723	185.621	0.995225	0.105877	2.05109e-05	0.00161999	EXPH5
ENSG00000112773	678.884	0.995673	0.0880001	6.14192e-07	6.94804e-05	TENT5A
ENSG00000171365	633.415	1.00067	0.0785722	2.44921e-08	3.59438e-06	CLCN5
ENSG00000031081	141.776	1.01479	0.139912	0.000339533	0.0180197	ARHGAP31
ENSG00000055813	114.173	1.02536	0.130203	0.000113376	0.0072427	CCDC85A
ENSG00000137501	560.932	1.02658	0.0693116	3.40884e-11	9.02927e-09	SYTL2
ENSG00000130720	137.101	1.02756	0.130177	0.000105368	0.00690091	FIBCD1
ENSG00000114771	269.357	1.02812	0.091693	2.32326e-07	2.77259e-05	AADAC
ENSG00000124602	107.168	1.03318	0.139724	0.000198284	0.0117061	UNC5CL
ENSG00000211445	146.658	1.03486	0.120759	3.03526e-05	0.00231319	GPX3
ENSG00000176771	500.165	1.03619	0.0857016	2.36463e-08	3.5178e-06	NCKAP5
ENSG00000180155	173.581	1.04436	0.112629	6.91096e-06	0.000615188	LYNX1
ENSG00000241322	257.81	1.04718	0.0909145	5.85833e-08	7.80618e-06	FBXW10B
ENSG00000159348	559.791	1.05363	0.0732399	2.48852e-11	6.84185e-09	CYB5R1
ENSG00000154310	171.263	1.05862	0.144694	0.000139403	0.00865095	TNIK
ENSG00000166147	706.564	1.07005	0.0793162	1.39694e-10	3.37129e-08	FBN1
ENSG00000114200	41.2557	1.07027	0.18159	0.000838094	0.0383229	BCHE
ENSG00000142619	105.618	1.07053	0.160146	0.000289475	0.0158469	PADI3
ENSG00000189221	139.113	1.07138	0.139688	6.26984e-05	0.00445036	MAOA
ENSG00000171345	957.897	1.07684	0.0916716	1.10969e-08	1.74656e-06	KRT19
ENSG00000139329	39.8573	1.07765	0.191653	0.00106163	0.0465829	LUM
ENSG00000059377	273.69	1.07962	0.110212	9.38183e-07	9.84412e-05	TBXAS1
ENSG00000254166	492.178	1.08582	0.123628	6.26961e-06	0.0005674	PCAT2
ENSG00000160712	391.987	1.08973	0.129352	1.13685e-05	0.000968326	IL6R
ENSG00000143036	143.958	1.09242	0.112156	7.41123e-07	8.08904e-05	SLC44A3
ENSG00000166750	498.527	1.09487	0.0752442	1.59075e-12	5.15688e-10	SLFN5
ENSG00000107485	53.7995	1.09649	0.187459	0.000626781	0.0298546	GATA3
ENSG00000144452	611.762	1.09939	0.124099	3.92014e-06	0.00037509	ABCA12
ENSG00000085117	110.229	1.10275	0.154173	8.28573e-05	0.00567716	CD82
ENSG00000143507	252.201	1.10288	0.0945817	5.24746e-09	8.7673e-07	DUSP10
ENSG00000182836	241.291	1.10448	0.0816179	2.38107e-11	6.63036e-09	PLCXD3
ENSG00000124762	3685.05	1.11032	0.0677221	1.04703e-15	4.94381e-13	CDKN1A
ENSG00000120217	57.225	1.11147	0.203121	0.000845234	0.0385683	CD274
ENSG00000212747	66.3175	1.1127	0.164653	0.000133023	0.00829048	RTL8B
ENSG00000234840	41.152	1.1163	0.204917	0.000823379	0.0378093	LINC01239
ENSG00000197635	53.9799	1.13718	0.204655	0.000557408	0.0268446	DPP4
ENSG00000231131	88.6334	1.14603	0.1761	0.000119925	0.00759407	LNCAROD
ENSG00000143127	55.3643	1.1479	0.186489	0.000204301	0.011993	ITGA10
ENSG00000081181	33.6321	1.14821	0.207347	0.000502096	0.0245297	ARG2
ENSG00000196083	482.65	1.15378	0.114645	6.34279e-08	8.34942e-06	IL1RAP
ENSG00000176399	136.83	1.15742	0.162413	3.46252e-05	0.00259331	DMRTA1
ENSG00000148180	1107.94	1.16085	0.0516716	7.11796e-30	7.7301e-27	GSN
ENSG00000085063	3217.53	1.1692	0.0601169	2.25288e-23	1.81231e-20	CD59
ENSG00000125430	178.596	1.1771	0.134718	8.69134e-07	9.25372e-05	HS3ST3B1
ENSG00000073282	132.114	1.18303	0.128273	2.41141e-07	2.86206e-05	TP63
ENSG00000129946	48.0053	1.18478	0.240904	0.000778092	0.0360345	SHC2
ENSG00000139112	520.587	1.20136	0.0681573	1.13797e-20	7.4899e-18	GABARAPL1
ENSG00000125657	268.968	1.20364	0.0902083	5.08243e-13	1.80968e-10	TNFSF9
ENSG00000116106	471.136	1.20648	0.0842171	1.14519e-14	4.87716e-12	EPHA4
ENSG00000076356	450.619	1.21814	0.223813	0.000262841	0.0146382	PLXNA2
ENSG00000162645	176.224	1.21912	0.110076	5.5472e-10	1.19292e-07	GBP2
ENSG00000288611	61.7096	1.22086	0.174743	1.66546e-05	0.00137022	NPBWR1
ENSG00000248323	1221.39	1.22828	0.0847812	2.10675e-15	9.3385e-13	LUCAT1
ENSG00000129757	38.7351	1.23331	0.267499	0.000745373	0.034667	CDKN1C
ENSG00000164171	3180.57	1.23355	0.147129	6.22897e-07	7.01001e-05	ITGA2
ENSG00000156966	41.9928	1.23688	0.223298	0.000184617	0.011077	B3GNT7
ENSG00000130508	413.018	1.23819	0.0966198	8.40605e-13	2.89808e-10	PXDN
ENSG00000157064	118.38	1.24377	0.168719	5.26068e-06	0.000490395	NMNAT2
ENSG00000231298	63.5663	1.25135	0.250848	0.000374825	0.0195702	MANCR
ENSG00000272142	46.9501	1.2585	0.198913	3.58593e-05	0.00266808	LYRM4-AS1
ENSG00000158865	38.3937	1.25856	0.214473	8.3307e-05	0.00568453	SLC5A11
ENSG00000197415	65.2223	1.26011	0.218717	9.87605e-05	0.00662061	VEPH1
ENSG00000123989	670.676	1.26546	0.0735347	1.17681e-21	8.52008e-19	CHPF
ENSG00000104760	1391.64	1.27327	0.239634	0.000183656	0.0110499	FGL1
ENSG00000102359	214.366	1.2751	0.107739	7.68146e-12	2.25461e-09	SRPX2
ENSG00000041982	181.156	1.28119	0.260262	0.000316487	0.0169731	TNC
ENSG00000109472	458.666	1.2825	0.0912151	1.02804e-15	4.94381e-13	CPE
ENSG00000047936	84.4875	1.28542	0.150154	1.47702e-07	1.83319e-05	ROS1
ENSG00000135549	100.636	1.28661	0.170596	1.83042e-06	0.000184915	PKIB
ENSG00000214381	38.615	1.28802	0.253755	0.000234683	0.013414	LINC00488
ENSG00000159388	469.354	1.28986	0.0826964	7.48909e-19	4.64751e-16	BTG2
ENSG00000180861	34.4941	1.29159	0.257663	0.000251244	0.014122	LINC01559
ENSG00000156103	133.131	1.29798	0.157151	2.58233e-07	3.04827e-05	MMP16
ENSG00000244694	43.3551	1.30107	0.279985	0.000405286	0.0207398	PTCHD4
ENSG00000175003	20.912	1.30987	0.343959	0.00114995	0.0497547	SLC22A1
ENSG00000251138	134.622	1.31291	0.115408	1.23584e-11	3.53191e-09	LINC02882
ENSG00000163297	162.889	1.31416	0.132889	1.75917e-09	3.47357e-07	ANTXR2
ENSG00000134548	155.156	1.31913	0.174473	1.06602e-06	0.000110784	SPX
ENSG00000213190	763.337	1.32538	0.0811354	2.9861e-21	2.02681e-18	MLLT11
ENSG00000147041	141.951	1.34357	0.15488	3.7126e-08	5.35366e-06	SYTL5
ENSG00000178826	40.6587	1.34496	0.219071	1.91199e-05	0.00153241	TMEM139
ENSG00000159167	847.008	1.34536	0.0984278	4.31814e-16	2.2331e-13	STC1
ENSG00000105855	302.15	1.35224	0.0993435	4.27796e-16	2.2331e-13	ITGB8
ENSG00000153253	30.895	1.35786	0.216373	1.2497e-05	0.00105616	SCN3A
ENSG00000143217	36.3254	1.35893	0.376718	0.00108492	0.047318	NECTIN4
ENSG00000160588	136.206	1.36447	0.12013	3.12549e-12	9.69794e-10	MPZL3
ENSG00000117707	30.3839	1.36622	0.26668	0.000110929	0.0071495	PROX1
ENSG00000113361	1026.43	1.3674	0.0688202	2.14598e-31	2.58948e-28	CDH6
ENSG00000136542	582.223	1.3675	0.1032	1.21414e-15	5.6109e-13	GALNT5
ENSG00000153294	228.867	1.36903	0.103913	1.61029e-15	7.28658e-13	ADGRF4
ENSG00000168079	182.092	1.37704	0.116509	3.67487e-13	1.35285e-10	SCARA5
ENSG00000148053	18.1037	1.37734	0.318716	0.000378841	0.0197324	NTRK2
ENSG00000102271	346.588	1.38187	0.14779	2.3662e-09	4.39264e-07	KLHL4
ENSG00000174502	60.9815	1.38789	0.188037	6.42701e-07	7.17871e-05	SLC26A9
ENSG00000019991	22.0596	1.39412	0.299344	0.000199875	0.011765	HGF
ENSG00000198626	30.5845	1.40156	0.24813	3.03432e-05	0.00231319	RYR2
ENSG00000154263	27.1374	1.40228	0.302997	0.000198336	0.0117061	ABCA10
ENSG00000249464	34.9441	1.40256	0.277713	9.51222e-05	0.00639645	LINC01091
ENSG00000231683	98.9139	1.40407	0.161789	1.31346e-08	2.0524e-06	LOC101927136
ENSG00000118640	87.4783	1.41282	0.179033	1.16179e-07	1.48435e-05	VAMP8
ENSG00000137809	168.821	1.42009	0.120567	1.33111e-13	5.25667e-11	ITGA11
ENSG00000152137	470.261	1.42312	0.0822567	6.83085e-26	7.06505e-23	HSPB8
ENSG00000286081	19.4948	1.425	0.406336	0.000861439	0.0392253	LOC105373682
ENSG00000151224	12.7721	1.43294	0.413305	0.000868182	0.0393673	MAT1A
ENSG00000171931	124.279	1.44419	0.146367	1.26457e-10	3.08612e-08	FBXW10
ENSG00000179388	7.11134	1.44543	1.14424	0.000480803	0.0237882	EGR3
ENSG00000170271	31.8369	1.45359	0.276421	4.39068e-05	0.00321096	FAXDC2
ENSG00000141338	96.3028	1.45529	0.408639	0.000695364	0.0327077	ABCA8
ENSG00000100100	49.0275	1.45569	0.233733	5.28985e-06	0.000491006	PIK3IP1
ENSG00000163898	793.373	1.45624	0.0713211	7.41349e-36	1.00638e-32	LIPH
ENSG00000173262	47.8924	1.46082	0.251513	1.31471e-05	0.0011068	SLC2A14
ENSG00000166311	401.297	1.4732	0.0893073	7.4395e-25	7.02547e-22	SMPD1
ENSG00000228063	17.4128	1.48917	0.388356	0.000409896	0.0208989	LYPLAL1-DT
ENSG00000181634	577.596	1.50495	0.34762	0.000175694	0.0106893	TNFSF15
ENSG00000123095	18.9226	1.52492	0.385743	0.000289651	0.0158469	BHLHE41
ENSG00000103034	471.532	1.52802	0.0748066	5.32361e-38	1.28476e-34	NDRG4
ENSG00000147036	11.8567	1.53201	0.50739	0.000913917	0.0411111	LANCL3
ENSG00000072858	141.032	1.53469	0.14956	5.53555e-12	1.66989e-09	SIDT1
ENSG00000101331	12.0777	1.53771	0.539478	0.00104517	0.0460469	CCM2L
ENSG00000151320	275.409	1.53859	0.0977534	4.70305e-24	3.92885e-21	AKAP6
ENSG00000138798	44.4405	1.55177	0.201602	3.91713e-08	5.52468e-06	EGF
ENSG00000184454	32.4935	1.55316	0.288835	1.754e-05	0.00143221	NCMAP
ENSG00000233452	22.7653	1.55736	0.29765	2.33816e-05	0.00182193	STXBP5-AS1
ENSG00000127324	102.245	1.57418	0.481679	0.0005912	0.0282838	TSPAN8
ENSG00000164938	535.351	1.57623	0.0845331	2.55968e-33	3.27037e-30	TP53INP1
ENSG00000116741	492.766	1.58166	0.0812621	3.84384e-36	5.56588e-33	RGS2
ENSG00000197959	227.885	1.58751	0.104576	2.44939e-23	1.83451e-20	DNM3
ENSG00000168685	78.7761	1.58813	0.272996	5.11894e-06	0.000479239	IL7R
ENSG00000138623	64.2967	1.59012	0.276388	5.89592e-06	0.000542624	SEMA7A
ENSG00000064989	49.9073	1.5991	0.197375	6.57707e-09	1.09049e-06	CALCRL
ENSG00000196361	4.30896	1.6112	1.02248	0.000701105	0.0328899	ELAVL3
ENSG00000170396	6.86021	1.61696	0.701988	0.00109833	0.0478054	ZNF804A
ENSG00000164125	773.058	1.62019	0.170224	2.94737e-11	7.90331e-09	GASK1B
ENSG00000087494	258.262	1.62391	0.120582	1.86798e-19	1.19331e-16	PTHLH
ENSG00000099139	211.403	1.63465	0.154348	2.66692e-13	9.98716e-11	PCSK5
ENSG00000123838	225.93	1.63748	0.414236	0.000176453	0.0107055	C4BPA
ENSG00000174844	13.7807	1.63862	0.492191	0.00042877	0.0216579	DNAH12
ENSG00000221866	33.6189	1.6405	0.28517	4.36118e-06	0.000413645	PLXNA4
ENSG00000136167	35.2501	1.64188	0.308703	1.20561e-05	0.00102288	LCP1
ENSG00000010438	108.037	1.65154	0.158699	4.64868e-13	1.68282e-10	PRSS3
ENSG00000168702	13.7031	1.65413	0.390611	0.000102364	0.00675791	LRP1B
ENSG00000226306	23.7647	1.65482	0.453981	0.00026388	0.0146585	NPY6R
ENSG00000202538	1590.38	1.6559	0.743228	0.00097008	0.0430882	RNU4-2
ENSG00000189143	65.7332	1.68961	0.189838	1.46651e-10	3.50028e-08	CLDN4
ENSG00000140678	67.599	1.69043	0.217628	8.78433e-09	1.40291e-06	ITGAX
ENSG00000203697	89.097	1.69324	0.187938	9.23184e-11	2.35901e-08	CAPN8
ENSG00000171951	36.8639	1.73436	0.232171	1.70439e-08	2.57079e-06	SCG2
ENSG00000073910	61.2858	1.74753	0.182157	4.68414e-12	1.43295e-09	FRY
ENSG00000187908	22.4859	1.7525	0.401936	5.53406e-05	0.00399335	DMBT1
ENSG00000152689	111.723	1.75488	0.147372	6.11851e-17	3.40754e-14	RASGRP3
ENSG00000229056	11.6502	1.75578	0.619366	0.000484015	0.0238928	HECW2-AS1
ENSG00000187957	123.927	1.76357	0.146315	2.41012e-17	1.41481e-14	DNER
ENSG00000198829	38.1664	1.76561	0.241831	2.41363e-08	3.56627e-06	SUCNR1
ENSG00000136869	282.579	1.77361	0.0928722	5.8615e-39	1.5914e-35	TLR4
ENSG00000130303	8.55202	1.78739	0.65869	0.000480359	0.0237882	BST2
ENSG00000079393	7.11145	1.79048	0.864202	0.000576603	0.0276464	DUSP13
ENSG00000268621	1018.51	1.79056	0.089531	9.08109e-43	3.28735e-39	IGFL2-AS1
ENSG00000139292	10.0172	1.79276	0.435807	7.54127e-05	0.00526676	LGR5
ENSG00000166670	9.80253	1.80329	0.532306	0.000224455	0.0131053	MMP10
ENSG00000253686	15.712	1.80978	0.342176	6.04929e-06	0.000552061	LINC01484
ENSG00000130643	13.2373	1.81234	0.538986	0.000225213	0.0131074	CALY
ENSG00000158560	6.20202	1.81544	0.727391	0.000499702	0.0245001	DYNC1I1
ENSG00000198734	319.493	1.82718	0.492124	0.000130705	0.00820496	F5
ENSG00000229425	172.117	1.83153	0.100697	1.29199e-36	2.15862e-33	LOC101927745
ENSG00000248429	16.4288	1.8398	0.362704	8.9974e-06	0.000779669	GASK1B-AS1
ENSG00000135218	8.46982	1.84122	0.68301	0.000405819	0.0207398	CD36
ENSG00000185565	64.1217	1.84176	0.229799	1.17789e-09	2.39102e-07	LSAMP
ENSG00000177675	29.1894	1.84646	0.350176	5.46563e-06	0.000505164	CD163L1
ENSG00000155657	4.61501	1.84702	1.02932	0.000339799	0.0180197	TTN
ENSG00000162849	11.3462	1.84783	0.466676	8.21435e-05	0.00566341	KIF26B
ENSG00000106258	495.615	1.85218	0.12846	2.19018e-24	1.90282e-21	CYP3A5
ENSG00000184564	143.266	1.85339	0.131868	2.44206e-23	1.83451e-20	SLITRK6
ENSG00000168386	14.5834	1.85429	0.456121	6.70372e-05	0.00471213	FILIP1L
ENSG00000137491	66.5273	1.87402	0.226669	3.56162e-10	7.81397e-08	SLCO2B1
ENSG00000078018	107.459	1.87717	0.168441	5.79574e-16	2.92752e-13	MAP2
ENSG00000136235	62.5915	1.87931	0.211777	2.89002e-11	7.84641e-09	GPNMB
ENSG00000188107	10.1043	1.8828	0.564505	0.00018636	0.0110897	EYS
ENSG00000159713	115.029	1.88878	0.299071	2.77556e-07	3.25865e-05	TPPP3
ENSG00000158887	12.38	1.89372	0.451795	4.71769e-05	0.00342703	MPZ
ENSG00000243137	75.895	1.92348	0.282786	5.20707e-08	7.0686e-06	PSG4
ENSG00000196878	1233.3	1.95838	0.110256	5.85511e-37	1.05977e-33	LAMB3
ENSG00000113100	3.75093	1.96909	1.03028	0.000225698	0.0131074	CDH9
ENSG00000138650	19.66	1.97277	0.371258	3.1913e-06	0.000309442	PCDH10
ENSG00000171234	43.2736	1.98933	0.281851	1.61322e-08	2.45029e-06	UGT2B7
ENSG00000155011	6.03436	2.00744	0.934645	0.000243553	0.013776	2
ENSG00000151117	29.8432	2.02372	0.269708	2.72406e-09	4.93055e-07	TMEM86A
ENSG00000213759	27.2837	2.04624	0.348721	5.64281e-07	6.41685e-05	UGT2B11
ENSG00000212901	7.15921	2.05151	1.00208	0.000182211	0.0109934	KRTAP3-1
ENSG00000144891	59.1055	2.05982	0.196237	2.28454e-15	9.92402e-13	AGTR1
ENSG00000073737	37.2643	2.0719	0.344237	3.32525e-07	3.86227e-05	DHRS9
ENSG00000137959	14.1393	2.08357	0.548913	5.32831e-05	0.0038577	IFI44L
ENSG00000049192	74.6498	2.11009	0.215919	6.47301e-14	2.70373e-11	ADAMTS6
ENSG00000170373	275.796	2.1265	0.482343	1.58735e-05	0.00131092	CST1
ENSG00000128510	669.449	2.13062	0.0978809	1.973e-57	1.42845e-53	CPA4
ENSG00000182050	5.30921	2.13964	0.996662	0.000132925	0.00829048	MGAT4C
ENSG00000065618	168.439	2.1423	0.302667	7.55222e-09	1.23334e-06	COL17A1
ENSG00000172995	23.3186	2.16382	0.297382	3.27635e-09	5.88118e-07	ARPP21
ENSG00000039537	5.71417	2.18014	0.69813	9.36466e-05	0.00631678	C6
ENSG00000173077	25.6097	2.19058	0.292737	1.2964e-09	2.60721e-07	DELEC1
ENSG00000185338	30.2729	2.1962	0.346637	8.0411e-08	1.04582e-05	SOCS1
ENSG00000101441	3.67683	2.20546	1.11031	7.10248e-05	0.00497632	CST4
ENSG00000205809	15.8546	2.2202	0.484993	8.69621e-06	0.000758561	KLRC2
ENSG00000196611	13.2977	2.23655	1.03645	8.23958e-05	0.00566341	MMP1
ENSG00000196104	48.2861	2.2409	0.211052	1.94855e-16	1.05806e-13	SPOCK3
ENSG00000187955	17.9617	2.31673	0.364059	4.81335e-08	6.70166e-06	COL14A1
ENSG00000026751	46.1819	2.32184	0.286281	4.69817e-11	1.22945e-08	SLAMF7
ENSG00000134827	171.91	2.34807	0.336791	4.77533e-09	8.25889e-07	TCN1
ENSG00000115461	161.277	2.40241	0.139413	4.21366e-40	1.30744e-36	IGFBP5
ENSG00000168542	28.7558	2.46764	0.284282	1.34911e-12	4.43981e-10	COL3A1
ENSG00000146411	139.223	2.48992	0.138534	2.73587e-44	1.18846e-40	SLC2A12
ENSG00000109511	217.862	2.54737	0.142014	1.04041e-44	5.64941e-41	ANXA10
ENSG00000152049	112.821	2.57157	0.157641	1.04451e-37	2.26867e-34	KCNE4
ENSG00000188488	9.07799	2.62432	0.517685	8.95864e-07	9.49178e-05	SERPINA5
ENSG00000144481	23.4966	2.63965	0.375231	1.12679e-09	2.30885e-07	TRPM8
ENSG00000134343	9.50901	2.64587	0.463493	1.37843e-07	1.72066e-05	ANO3
ENSG00000196620	28.0545	2.72412	0.362251	9.38564e-11	2.37042e-08	UGT2B15
ENSG00000178568	8.42064	2.73211	0.544802	7.33532e-07	8.04663e-05	ERBB4
ENSG00000125740	52.3772	2.74852	0.389621	6.55592e-10	1.39603e-07	FOSB
ENSG00000182759	61.399	2.76266	0.324121	5.49944e-13	1.92658e-10	MAFA
ENSG00000170369	8.25867	2.78455	0.944633	8.14941e-06	0.00071662	CST2
ENSG00000109181	15.3714	2.81253	0.451935	1.35756e-08	2.10617e-06	UGT2B10
ENSG00000198576	74.9398	3.22328	0.482915	4.23962e-10	9.20844e-08	ARC
