# Supplementary material for: THUMPD3 regulates alternative splicing of ECM transcripts in human lung cancer cells and promotes proliferation and migration
Source: PLoS One. 2024 Dec 10;19(12):e0314655. doi: 10.1371/journal.pone.0314655 (PMC11630588; doi:10.1371/journal.pone.0314655)
Supplement: S2 Table — List of transcripts identified as transcripts that exhibit alternative splicing events in response to THUMPD3 depletion. (XLSX) [file pone.0314655.s005.xlsx]

## Sheet: Sheet 1 - THUMPD3_DS_combined_d
S2 Table. Diffeential splicing analysis upon THUMPD3 depletion compaired to control.
gene_name	gene_id	spliced_with_coord	THUMPD3_kd-Control_median_dpsi	THUMPD3_kd-Control_probability_changing	splicing_event_type
AFDN	gene:ENSG00000130396	167913403-167913423	0.4265	0.99985	Alternative Exon
ANKRD36	gene:ENSG00000135976	97164397-97164469	0.30975	0.9175	Alternative Exon
ANKS1A	gene:ENSG00000064999	34972581-34972643	-0.2486	0.68195	Alternative Exon
CCDC57	gene:ENSG00000176155	82179027-82179189	-0.35405	0.97975	Alternative Exon
CCDC57	gene:ENSG00000176155	82195489-82195611	-0.3181	0.9841	Alternative Exon
CDH24	gene:ENSG00000139880	23051970-23052083	-0.2376	0.694667	Alternative Exon
CERS5	gene:ENSG00000139624	50144769-50144969	0.3066	0.9379	Alternative Exon
CIT	gene:ENSG00000122966	119711049-119711093	0.3251	0.90895	Alternative Exon
FBXL2	gene:ENSG00000153558	33297869-33297962	0.30025	0.83875	Alternative Exon
FN1	gene:ENSG00000115414	215392931-215393203	-0.24165	0.83145	Alternative Exon
FNIP1	gene:ENSG00000217128	131710578-131710661	-0.2639	0.8732	Alternative Exon
GPR161	gene:ENSG00000143147	168114456-168114549	-0.1661	0.4032	Alternative Exon
GPR161	gene:ENSG00000143147	168133876-168133921	0.4542	0.9647	Alternative Exon
HERC2	gene:ENSG00000128731	28196461-28196569	0.3829	1	Alternative Exon
IKBKG	gene:ENSG00000269335	154542282-154542452	0.1522	0.05694	Alternative Exon
IKBKG	gene:ENSG00000269335	154560407-154560559	0.2895	0.9095	Alternative Exon
ITGA6	gene:ENSG00000091409	172501772-172501901	0.24235	0.6436	Alternative Exon
LINC00265	gene:ENSG00000188185	39788482-39788600	0.4302	0.939	Alternative Exon
LINC00265	gene:ENSG00000188185	39788482-39788604	0.402	0.9366	Alternative Exon
LINC00963	gene:ENSG00000204054	129493416-129493595	0.3241	0.9807	Alternative Exon
LINC00963	gene:ENSG00000204054	129493419-129493595	0.3241	0.9807	Alternative Exon
MCTP1	gene:ENSG00000175471	94923962-94924021	0.2738	0.5844	Alternative Exon
MCTP1	gene:ENSG00000175471	94931953-94931991	-0.3651	0.965	Alternative Exon
MIR4435-2HG	gene:ENSG00000172965	111367487-111367575	0.2594	0.6438	Alternative Exon
MYO18A	gene:ENSG00000196535	29116444-29116455	0.2816	0.95135	Alternative Exon
NBEA	gene:ENSG00000172915	35168987-35168995	0.44985	0.99965	Alternative Exon
NCOR2	gene:ENSG00000196498	124327409-124327633	-0.2758	0.9805	Alternative Exon
NCOR2	gene:ENSG00000196498	124327547-124327633	0.2056	0.562	Alternative Exon
NDUFV3	gene:ENSG00000160194	42903182-42904276	0.3077	0.96745	Alternative Exon
PHACTR4	gene:ENSG00000204138	28457832-28457855	-0.1366	0.27015	Alternative Exon
PHACTR4	gene:ENSG00000204138	28457832-28457859	-0.14275	0.2687	Alternative Exon
PRH1	gene:ENSG00000231887	11047020-11047188	0.3294	0.6034	Alternative Exon
SMN2	gene:ENSG00000205571	70069235-70069330	0.44175	0.9746	Alternative Exon
SNHG17	gene:ENSG00000196756	38422291-38422368	-0.245667	0.729867	Alternative Exon
SNX14	gene:ENSG00000135317	85538838-85538864	0.33075	0.9859	Alternative Exon
TANGO2	gene:ENSG00000183597	20053360-20053551	0.1206	0.2499	Alternative Exon
TANGO2	gene:ENSG00000183597	20053437-20053551	0.1206	0.2499	Alternative Exon
TANGO2	gene:ENSG00000183597	20061530-20061681	0.376	0.9731	Alternative Exon
TANGO2	gene:ENSG00000183597	20061530-20061683	0.25795	0.59655	Alternative Exon
TUSC3	gene:ENSG00000104723	15757791-15757855	0.1849	0.4635	Alternative Exon
VCAN	gene:ENSG00000038427	83519349-83522309	0.27895	0.93595	Alternative Exon
WASHC2C	gene:ENSG00000172661	45777273-45777425	-0.3346	0.9689	Alternative Exon
YWHAZ	gene:ENSG00000164924	100952850-100953057	-0.2807	0.9554	Alternative Exon
ZNF26	gene:ENSG00000198393	132987665-132987768	-0.3985	0.9911	Alternative Exon
AKR1C4	gene:ENSG00000198610	5212616-5212725	0.4876	0.9795	Intron Retention
CCDC57	gene:ENSG00000176155	82196892-82197096	-0.1147	0.02331	Intron Retention
CERS5	gene:ENSG00000139624	50147326-50147403	-0.1664	0.3546	Intron Retention
CERS5	gene:ENSG00000139624	50165822-50166316	0.2116	0.5635	Intron Retention
CFLAR-AS1	gene:ENSG00000226312	201149856-201150489	-0.3604	0.9716	Intron Retention
CHML	gene:ENSG00000203668	241639183-241639249	-0.3318	0.9991	Intron Retention
CIC	gene:ENSG00000079432	42279992-42280203	-0.1092	0.02194	Intron Retention
CP	gene:ENSG00000047457	149162410-149162875	-0.4697	0.9977	Intron Retention
CP	gene:ENSG00000047457	149172497-149173730	-0.21564	0.46936	Intron Retention
CSNK1E	gene:ENSG00000213923	38296205-38297155	-0.3929	0.9668	Intron Retention
DDX12B	gene:ENSG00000111788	9293662-9294246	-0.4827	0.9523	Intron Retention
DENND3	gene:ENSG00000105339	141173327-141173741	-0.306333	0.8986	Intron Retention
DENND3	gene:ENSG00000105339	141182321-141182487	-0.2604	0.8628	Intron Retention
DENND3	gene:ENSG00000105339	141184420-141184467	-0.1204	0.04987	Intron Retention
DUXAP10	gene:ENSG00000244306	19284653-19284794	-0.2398	0.6787	Intron Retention
DUXAP10	gene:ENSG00000244306	19298422-19304014	-0.1587	0.2577	Intron Retention
FAXDC2	gene:ENSG00000170271	154818492-154820472	-0.4698	0.9919	Intron Retention
FAXDC2	gene:ENSG00000170271	154821260-154821426	-0.5591	0.9988	Intron Retention
FAXDC2	gene:ENSG00000170271	154824461-154824708	-0.3878	0.9692	Intron Retention
GLIPR1	gene:ENSG00000139278	75498694-75498720	-0.3102	0.9874	Intron Retention
GPX3	gene:ENSG00000211445	151026445-151026870	-0.5972	1	Intron Retention
IKBKG	gene:ENSG00000269335	154542244-154542452	-0.5842	1	Intron Retention
IKBKG	gene:ENSG00000269335	154545927-154546190	-0.5694	1	Intron Retention
IKBKG	gene:ENSG00000269335	154559467-154559523	-0.369133	0.993933	Intron Retention
IKBKG	gene:ENSG00000269335	154560407-154560736	-0.1095	0.04668	Intron Retention
KIF1B	gene:ENSG00000054523	10374854-10375046	-0.5806	1	Intron Retention
KIF1B	gene:ENSG00000054523	10376545-10377937	-0.2998	0.9866	Intron Retention
KRR1	gene:ENSG00000111615	75490863-75499951	0.2941	0.9677	Intron Retention
KRT80	gene:ENSG00000167767	52180513-52180608	-0.2771	0.9609	Intron Retention
KRT87P	gene:ENSG00000135477	52252262-52252481	0.3235	0.9929	Intron Retention
KRT87P	gene:ENSG00000135477	52253213-52253338	0.6336	1	Intron Retention
KRT87P	gene:ENSG00000290966	52252262-52252481	0.3181	0.9897	Intron Retention
KRT87P	gene:ENSG00000290966	52253213-52253338	0.6357	1	Intron Retention
LINC00862	gene:ENSG00000203721	200371046-200371165	-0.4337	0.9836	Intron Retention
LINC00963	gene:ENSG00000204054	129490776-129491133	-0.1353	0.1823	Intron Retention
LINC00963	gene:ENSG00000204054	129495391-129496088	-0.1664	0.3006	Intron Retention
LIPE-AS1	gene:ENSG00000213904	42401169-42401360	0.2837	0.8507	Intron Retention
LIPE-AS1	gene:ENSG00000213904	42401582-42401647	0.3001	0.8155	Intron Retention
MARCHF3	gene:ENSG00000173926	126914661-126915134	-0.5112	0.9931	Intron Retention
MTA1	gene:ENSG00000182979	105468975-105469160	-0.3689	0.9906	Intron Retention
MYO18A	gene:ENSG00000196535	29117690-29117905	-0.151	0.1625	Intron Retention
NRF1	gene:ENSG00000106459	129633445-129633780	0.4335	0.9912	Intron Retention
PCGF3	gene:ENSG00000185619	764984-765064	-0.314	0.9602	Intron Retention
PDPK1	gene:ENSG00000140992	2583412-2583585	-0.3989	0.9661	Intron Retention
PGM5P2	gene:ENSG00000277778	41039611-41039765	-0.5205	1	Intron Retention
PGM5P2	gene:ENSG00000290923	41039611-41039765	-0.5184	0.9999	Intron Retention
RAB2B	gene:ENSG00000129472	21468670-21468752	-0.2314	0.6968	Intron Retention
RASGRP1	gene:ENSG00000172575	38503272-38503376	-0.5544	0.999	Intron Retention
SLC22A18	gene:ENSG00000110628	2916146-2916386	-0.376	0.9729	Intron Retention
SLK	gene:ENSG00000065613	104013632-104013703	0.4039	0.9789	Intron Retention
SMG1P2	gene:ENSG00000205534	29548538-29548762	-0.3537	0.9577	Intron Retention
SMG1P5	gene:ENSG00000183604	30273379-30273521	-0.4306	0.9713	Intron Retention
SNHG17	gene:ENSG00000196756	38423606-38424203	-0.1199	0.1662	Intron Retention
SNHG19	gene:ENSG00000260260	2154792-2154922	0.3122	0.978	Intron Retention
SPHK2	gene:ENSG00000063176	48624006-48624439	-0.2733	0.8005	Intron Retention
SPHK2	gene:ENSG00000063176	48624952-48625076	-0.3821	0.9935	Intron Retention
SRF	gene:ENSG00000112658	43178806-43178882	-0.3739	0.9992	Intron Retention
SRGAP2D	gene:ENSG00000270872	144063170-144063394	-0.3818	0.962	Intron Retention
TANGO2	gene:ENSG00000183597	20061174-20061227	-0.2246	0.6113	Intron Retention
TANGO2	gene:ENSG00000183597	20061530-20061802	-0.1302	0.1446	Intron Retention
TNS4	gene:ENSG00000131746	40484484-40484609	-0.3646	0.9984	Intron Retention
TUFT1	gene:ENSG00000143367	151574270-151574398	-0.3445	0.9793	Intron Retention
UPK3BP1	gene:ENSG00000242435	77005549-77005774	0.5644	1	Intron Retention
UPP1	gene:ENSG00000183696	48099670-48099787	-0.2045	0.5389	Intron Retention
UPP1	gene:ENSG00000183696	48103297-48103413	-0.2741	0.8882	Intron Retention
UPP1	gene:ENSG00000183696	48103782-48103991	-0.28972	0.88298	Intron Retention
ZNF254	gene:ENSG00000213096	24103747-24103867	-0.1639	0.3788	Intron Retention
ZNF26	gene:ENSG00000198393	133004404-133006190	-0.3656	0.9332	Intron Retention
gene:ENSG00000125695	gene:ENSG00000125695	63726638-63726695	-0.3675	0.9655	Intron Retention
gene:ENSG00000275895	gene:ENSG00000275895	6492131-6492197	0.3236	0.9588	Intron Retention
gene:ENSG00000291047	gene:ENSG00000291047	30273379-30273521	-0.4471	0.9889	Intron Retention
CHML	gene:ENSG00000203668	241628851-241636073	0.2047	0.5427	Alt 3prime Splice Site
LINC00963	gene:ENSG00000204054	129493416-129493595	0.149	0.2507	Alt 3prime Splice Site
NRF1	gene:ENSG00000106459	129657343-129657574	-0.1988	0.5343	Alt 3prime Splice Site
SPHK2	gene:ENSG00000063176	48625891-48626814	0.2641	0.7627	Alt 3prime Splice Site
SRGAP2D	gene:ENSG00000270872	144063170-144063394	0.16195	0.3636	Alt 3prime Splice Site
YWHAZ	gene:ENSG00000164924	100952850-100953149	-0.2807	0.9554	Alt 3prime Splice Site
CCDC57	gene:ENSG00000176155	82198314-82198422	0.293	0.9387	Alt 5prime Splice Site
CENATAC	gene:ENSG00000186166	119011939-119012003	0	0.9842	Alt 5prime Splice Site
FXYD2	gene:ENSG00000137731	117824162-117824744	-0.293	0.9917	Alt 5prime Splice Site
GEM	gene:ENSG00000164949	94262090-94262350	-0.00035	0.95525	Alt 5prime Splice Site
IKBKG	gene:ENSG00000269335	154541199-154541391	0.3206	0.9994	Alt 5prime Splice Site
IKBKG	gene:ENSG00000269335	154542244-154542452	0.1522	0.05694	Alt 5prime Splice Site
INAVA	gene:ENSG00000163362	200891048-200891701	-0.1217	0.08201	Alt 5prime Splice Site
LINC00265	gene:ENSG00000188185	39788482-39788604	0.3738	0.9342	Alt 5prime Splice Site
NCOR2	gene:ENSG00000196498	124327409-124327659	-0.0351	0.77125	Alt 5prime Splice Site
PHACTR4	gene:ENSG00000204138	28457832-28457859	-0.13025	0.22155	Alt 5prime Splice Site
TANGO2	gene:ENSG00000183597	20061530-20061683	0.1399	0.22	Alt 5prime Splice Site
XRCC4	gene:ENSG00000152422	83077498-83077662	-0.2231	0.5643	Alt 5prime Splice Site
gene:ENSG00000278996	gene:ENSG00000278996	8216833-8217330	-0.1598	0.3483	Alt 5prime Splice Site
gene:ENSG00000280441	gene:ENSG00000280441	8390112-8390428	0.2389	0.7448	Alt 5prime Splice Site
gene:ENSG00000280441	gene:ENSG00000280441	8390738-8391351	0.1793	0.4496	Alt 5prime Splice Site
gene:ENSG00000280441	gene:ENSG00000280441	8400043-8400338	-0.22485	0.500096	Alt 5prime Splice Site
