# Supplementary material for: THUMPD3 regulates alternative splicing of ECM transcripts in human lung cancer cells and promotes proliferation and migration
Source: PLoS One. 2024 Dec 10;19(12):e0314655. doi: 10.1371/journal.pone.0314655 (PMC11630588; doi:10.1371/journal.pone.0314655)
Supplement: S4 Table — (XLSX) [file pone.0314655.s007.xlsx]

## Sheet: Figure 1D
	m2G
shscr	2.37452	2.26432	2.29207	2.21654	2.25503	2.32778
shD3 #1	1.75048	1.72621	1.92074	1.66878	1.7911	1.71189
shD3 #4	1.34137	1.36213	1.53044	1.62887	1.71597	1.5701
siscr	1.87624	1.76988	1.90745	2.00565	2.01099	2.0464
siD3 #3	0.942534	1.05405	1.09982	0.815358	0.849815	0.937843
siD3 #9	1.32507	1.32692	1.33556	1.33213	1.35653	1.29281

## Sheet: Figure 2A
	siscr		siD3 #3		siD3 #9
0	27.9156	29.5792	28.4748	28.5655	28.6785	24.8693
3	30.1135	31.9588	30.2282	30.129	30.6008	26.2871
6	32.416	34.5117	31.4553	31.4504	32.2831	27.9495
9	34.9606	37.269	32.3747	32.2899	34.4723	29.5579
12	38.3883	41.2494	34.5686	34.3353	37.045	31.6279
15	42.1253	45.1917	37.5328	37.5132	39.2146	34.0049
18	46.0759	49.5324	40.5769	40.7721	41.9274	36.2497
21	50.1924	54.2672	44.0581	44.2964	44.5016	38.6
24	54.4757	58.486	47.1947	47.105	47.1718	40.8306
27	58.764	63.0791	49.8432	50.0322	49.4554	43.1451
30	63.2538	67.5839	52.006	52.3038	52.0832	45.292
33	67.8939	72.716	53.9376	54.3008	54.8494	47.3229
36	72.0186	76.9365	55.7347	56.2613	56.8262	49.5969
39	76.255	81.3445	57.5605	57.6709	59.5772	51.6508
42	79.8655	84.5056	59.1255	59.3899	61.4777	53.7341
45	83.1304	87.4911	60.4236	60.3454	63.6188	55.5936
48	86.6197	90.6275	62.1412	61.8788	66.1842	58.0306
51	88.9318	92.6318	62.4406	62.7867	67.8209	59.6761
54	91.3802	94.527	62.9481	63.2169	69.9514	61.3312
57	93.2315	96.0046	63.5827	64.2368	71.8448	63.4779
60	94.9857	97.2288	64.0067	64.5574	74.1859	65.2177
63	96.1414	98.1108	64.7571	65.3909	75.7829	67.2952
66	97.1605	98.7577	65.1605	65.6256	77.8538	69.0071
69	97.8362	99.2105	65.7816	66.1788	79.3096	70.8271
72	98.465	99.4984	66.0894	66.3463	81.1346	72.5941
75	98.8877	99.6985	66.9461	67.1601	82.538	74.222
78	99.1871	99.8187	67.2201	67.4737	83.8627	75.9194
81	99.4313	99.8912	67.7124	67.7829	85.442	77.378
84	99.5821	99.9427	68.0472	68.0772	86.7301	78.8993
87	99.6889	99.9656	68.5154	68.6091	87.8157	80.3931
90	99.7626	99.9779	68.1893	68.7874	88.8288	81.6192
93	99.8162	99.9851	68.4632	68.9058	89.8021	82.8149
96	99.8572	99.9908	68.8531	69.0981	90.7632	84.0669
99	99.8859	99.9958	72.2412	71.6315	91.9066	85.5082
102	99.9067	99.9975	71.3686	72.3685	92.5543	86.5978
105	99.918	99.9981	70.4479	70.9643	93.1282	87.3076

## Sheet: Figure 2B
	siscr		siD3 #3		siD3 #9
0	21.1393	25.4188	25.2755	25.7308	24.1798	26.2551
3	21.6055	26.7976	25.4697	26.4721	24.7957	26.8115
6	21.9865	27.2388	25.152	26.541	25.1475	27.3559
9	22.6956	28.4242	25.1919	26.5215	25.8864	28.2287
12	23.889	29.7588	25.7096	27.4302	27.1135	29.6301
15	25.3968	31.9069	26.822	28.6278	28.7447	31.4509
18	26.7939	33.7186	28.3801	30.3414	30.5073	33.5457
21	28.3493	35.8927	29.6842	31.683	32.3863	35.4233
24	29.6915	37.5153	30.7962	33.0131	34.1125	37.1907
27	30.9781	39.4866	31.923	34.4133	35.4241	38.7617
30	32.6185	41.1894	32.8319	35.175	36.8915	40.1964
33	34.1329	43.9109	33.1642	35.85	38.2786	41.9896
36	36.2383	46.7843	33.5716	36.6042	40.4639	44.1302
39	38.2372	49.7916	34.2736	37.4168	41.7857	45.7541
42	40.2371	53.0775	34.945	38.2215	43.4247	47.57
45	42.0039	56.1456	35.3982	38.6858	44.6736	49.121
48	44.3479	58.8436	35.737	39.0676	45.7484	50.3256
51	46.7294	61.9473	35.7708	39.5437	46.8243	51.4505
54	49.3021	65.3738	35.685	39.8698	47.7467	52.507
57	51.6474	69.0881	35.9555	39.7861	48.7139	53.1707
60	54.3355	72.6745	36.0763	39.7097	49.7831	54.1258
63	57.1249	75.9842	35.5689	39.7703	50.3746	54.8163
66	59.755	79.0216	35.2622	39.7965	51.4278	55.7606
69	62.5107	81.7402	34.9157	39.4138	52.1491	56.5214
72	65.5155	84.4968	34.8827	39.4089	52.9252	57.5456
75	68.1884	86.9564	34.3661	39.0354	53.8982	58.3328
78	71.1804	89.2515	33.9935	38.6866	54.5663	59.63
81	73.8647	91.1273	33.5256	38.373	55.8742	60.7162
84	76.3746	92.8633	33.4261	38.0121	57.0487	61.9941
87	78.7603	94.2047	33.0466	37.7473	58.2837	63.1604
90	80.8768	95.4275	33.0584	37.5892	59.7443	64.3375
93	82.7677	96.3702	32.8879	37.5223	60.965	65.9074
96	84.8447	97.2026	32.6642	37.7474	62.4879	67.457
99	86.4021	97.8442	32.5013	37.7775	64.1282	69.3237
102	88.0723	98.3038	32.11	37.6446	65.7151	71.4158
105	89.3765	98.6562	31.921	37.9954	67.7687	73.3036
108	90.5221	99.0131	32.2593	38.0235	69.6372	75.1031
111	91.5869	99.2211	32.0286	38.1868	71.5383	77.1897
114	92.5469	99.4188	32.3167	38.4588	73.3046	78.7322
117	93.3726	99.5952	32.139	38.7552	75.0224	80.8294
120	94.0262	99.7222	32.242	39.0294	76.9278	82.4247

## Sheet: Figure 2C
	siscr, pEV		siD3 #9, pEV		siD3 #9, pD3.3
0	20.4468	23.3007	21.5991	20.8556	20.1406	23.0072
3	19.9351	22.6977	20.9845	20.0325	20.1162	22.5088
6	20.3999	23.2321	21.4589	20.2307	20.3044	22.8974
9	21.2629	24.3968	22.1939	20.9178	21.1599	23.7913
12	22.3395	25.5777	22.8783	21.6077	22.3524	25.2615
15	23.6688	27.1025	23.6541	22.4944	23.9796	26.7977
18	24.7025	28.4104	24.3988	23.1007	25.7754	28.7236
21	25.9667	29.9208	25.2354	23.869	27.4698	30.8279
24	27.1218	31.3573	25.9976	24.4968	29.4623	32.8316
27	28.3983	33.0006	26.8999	25.2228	30.8881	34.3126
30	30.0089	35.0007	27.4677	25.8768	32.6561	36.2987
33	31.9784	37.1168	28.0417	26.3081	34.3791	38.3323
36	33.9955	39.8113	28.7294	26.7539	36.5768	40.5197
39	35.826	42.3917	29.2117	27.2592	38.5208	42.5777
42	37.8931	45.1164	29.5223	27.2089	40.8527	45.1989
45	40.2164	48.3237	29.6987	27.5976	43.2037	47.6016
48	42.5505	50.915	30.0921	27.5486	45.5057	50.2677
51	45.0482	53.8428	30.3469	27.5556	47.8428	52.4586
54	47.3676	56.811	30.442	27.7451	50.0031	54.4911
57	50.0161	60.0603	30.8937	27.8336	52.4884	56.7569
60	52.7707	63.3938	31.0716	27.716	54.8563	58.8075
63	55.369	66.6769	31.5246	27.7974	57.5265	60.8609
66	58.6715	70.3426	31.7387	27.7699	59.8848	63.143
69	61.8831	73.9142	31.7426	28.0033	62.241	65.5846
72	65.303	77.0424	32.1595	28.1597	64.525	68.0444
75	68.6335	80.1895	32.4165	28.5375	66.6412	70.1716
78	72.1238	83.1987	32.8743	28.8565	69.0923	72.1205
81	75.5604	85.8215	33.2103	29.0571	71.0747	74.1928
84	78.9313	88.4315	33.9559	29.381	73.4227	76.1839
87	82.3027	90.8631	34.6408	29.852	75.0117	78.0684

## Sheet: Figure 3C
	siscr			siD3 #3			siD3 #9
FN1	0.997845	0.957586	1.04655	1.84127	1.60636	1.63794	1.70065	1.64068	1.54378
FBN1	1.03341	0.976852	0.990599	4.72069	4.58402	5.50308	1.77796	1.8185	1.50276
TNC	1.02475		0.975847	0.793918	1.06187	1.25605	2.33241	2.61203	3.50018
LAMB3	0.6675	1.08055	1.38645		2.68662	3.61049	2.56648	2.85111	2.22161

## Sheet: Figure 4B
gene_name	gene_id	spliced_with_coord	THUMPD3_kd-Control_median_dpsi	THUMPD3_kd-Control_probability_changing	THUMPD3_kd-Control_probability_non_changing
AFDN	gene:ENSG00000130396	167913403-167913423	0.4265	0.99985	5.96523e-14
ANKRD36	gene:ENSG00000135976	97164397-97164469	0.30975	0.9175	0.000106201
ANKS1A	gene:ENSG00000064999	34972581-34972643	-0.2486	0.68195	0.00171002
CCDC57	gene:ENSG00000176155	82179027-82179189	-0.35405	0.97975	8.03825e-06
CCDC57	gene:ENSG00000176155	82195489-82195611	-0.3181	0.9841	1.927e-09
CDH24	gene:ENSG00000139880	23051970-23052083	-0.2376	0.694667	0.0034118
CERS5	gene:ENSG00000139624	50144769-50144969	0.3066	0.9379	1.622e-07
CIT	gene:ENSG00000122966	119711049-119711093	0.3251	0.90895	5.87523e-06
FBXL2	gene:ENSG00000153558	33297869-33297962	0.30025	0.83875	0.00132317
FN1	gene:ENSG00000115414	215392931-215393203	-0.24165	0.83145	0
FNIP1	gene:ENSG00000217128	131710578-131710661	-0.2639	0.8732	1.30945e-06
GPR161	gene:ENSG00000143147	168114456-168114549	-0.1661	0.4032	0.02118
GPR161	gene:ENSG00000143147	168133876-168133921	0.4542	0.9647	9.956e-05
HERC2	gene:ENSG00000128731	28196461-28196569	0.3829	1	2.485e-20
IKBKG	gene:ENSG00000269335	154542282-154542452	0.1522	0.05694	7.346e-05
IKBKG	gene:ENSG00000269335	154560407-154560559	0.2895	0.9095	6.095e-06
ITGA6	gene:ENSG00000091409	172501772-172501901	0.24235	0.6436	7.705e-05
LINC00265	gene:ENSG00000188185	39788482-39788600	0.4302	0.939	0.0002056
LINC00265	gene:ENSG00000188185	39788482-39788604	0.402	0.9366	0.00016405
LINC00963	gene:ENSG00000204054	129493416-129493595	0.3241	0.9807	8.464e-09
LINC00963	gene:ENSG00000204054	129493419-129493595	0.3241	0.9807	8.464e-09
MCTP1	gene:ENSG00000175471	94923962-94924021	0.2738	0.5844	0.0177337
MCTP1	gene:ENSG00000175471	94931953-94931991	-0.3651	0.965	2.362e-05
MIR4435-2HG	gene:ENSG00000172965	111367487-111367575	0.2594	0.6438	0.0045645
MYO18A	gene:ENSG00000196535	29116444-29116455	0.2816	0.95135	1.0651e-09
NBEA	gene:ENSG00000172915	35168987-35168995	0.44985	0.99965	2.32804e-10
NCOR2	gene:ENSG00000196498	124327409-124327633	-0.2758	0.9805	0
NCOR2	gene:ENSG00000196498	124327547-124327633	0.2056	0.562	4.939e-08
NDUFV3	gene:ENSG00000160194	42903182-42904276	0.3077	0.96745	9.45593e-08
PHACTR4	gene:ENSG00000204138	28457832-28457855	-0.1366	0.27015	0.033965
PHACTR4	gene:ENSG00000204138	28457832-28457859	-0.14275	0.2687	0.02862
PRH1	gene:ENSG00000231887	11047020-11047188	0.3294	0.6034	0.0090295
SMN2	gene:ENSG00000205571	70069235-70069330	0.44175	0.9746	9.66574e-05
SNHG17	gene:ENSG00000196756	38422291-38422368	-0.245667	0.729867	0.000947479
SNX14	gene:ENSG00000135317	85538838-85538864	0.33075	0.9859	5.4625e-11
TANGO2	gene:ENSG00000183597	20053360-20053551	0.1206	0.2499	0.04696
TANGO2	gene:ENSG00000183597	20053437-20053551	0.1206	0.2499	0.04696
TANGO2	gene:ENSG00000183597	20061530-20061681	0.376	0.9731	5.571e-06
TANGO2	gene:ENSG00000183597	20061530-20061683	0.25795	0.59655	0.0132828
TUSC3	gene:ENSG00000104723	15757791-15757855	0.1849	0.4635	0.01545
VCAN	gene:ENSG00000038427	83519349-83522309	0.27895	0.93595	1.5595e-11
WASHC2C	gene:ENSG00000172661	45777273-45777425	-0.3346	0.9689	7.394e-07
YWHAZ	gene:ENSG00000164924	100952850-100953057	-0.2807	0.9554	5.726e-11
ZNF26	gene:ENSG00000198393	132987665-132987768	-0.3985	0.9911	2.948e-07

## Sheet: Figure 4E
	FN1 ex24-26i			FN1 ex25-26
shscr	1.02439	1.02628	0.95119	0.897137	0.993495	1.12196
siscr	1.0101	1.03252	0.958826	0.986249	1.02072	0.99336
shD3 #1	1.27199	1.42164	1.25364	0.13428	0.181533	0.190175
siD3 #9	1.60331	1.5418	1.50172	0.26328	0.256618	0.259423

## Sheet: Figure S1D
	siscr		siD3 #3		siD3 #9
0	26.7072	26.2934	25.7708	27.7201	28.0785	23.5593
3	26.1511	25.9459	25.2765	27.4278	28.3535	23.6978
6	25.1717	24.8358	24.0959	26.0714	28.03	23.2274
9	24.1074	23.5351	23.1545	25.0328	27.5238	22.8872
12	23.4251	22.6774	22.523	24.2904	27.3913	22.8807
15	22.7025	22.1814	22.0079	23.7824	27.446	23.152
18	22.1268	21.819	21.6291	23.0758	27.6785	23.4165
21	21.6984	21.1886	21.35	22.5909	28.0914	24.0364
24	21.368	21.2285	21.3071	22.5024	28.7299	24.5036
27	21.2202	21.1758	21.3794	22.4756	29.5177	25.0288
30	21.4369	21.5248	21.6657	22.5239	30.5259	25.7707
33	22.1539	22.1637	22.201	22.9279	31.1985	26.4322
36	23.0495	22.8549	22.5724	23.5714	32.1447	27.4159
39	23.8168	23.7795	23.1196	24.0365	32.9318	28.3124
42	24.8808	25.0402	23.634	24.7633	33.8473	29.0179
45	25.8686	26.0108	24.3438	25.436	34.8325	29.9952
48	26.9182	26.9218	25.117	26.3962	36.0033	30.6882
51	27.9583	27.8248	25.6409	27.3989	36.9686	31.4726
54	29.234	29.283	26.4433	28.1708	37.9769	32.0834
57	30.3386	29.8798	27.1088	29.4175	38.9478	33.0135
60	31.4855	30.6057	28.0951	30.1745	40.1108	33.9809
63	32.541	31.5814	28.9964	31.0819	41.636	35.0395
66	33.4001	32.507	29.8275	31.8152	42.6286	35.832
69	34.3423	33.3354	30.9282	32.4513	43.6801	36.8525
72	35.1813	33.8794	31.8666	33.685	44.6263	37.9466
75	36.0289	34.7202	32.406	34.2887	45.7236	38.7415
78	37.0347	35.4913	33.1397	35.2131	46.5906	39.9469
81	37.8727	36.443	33.9486	35.8611	47.6382	41.0487
84	38.8631	37.4676	34.8189	36.8017	48.5074	41.9037
87	39.9133	38.2873	35.629	37.7327	49.2692	42.8371
90	40.7723	38.8488	36.2456	38.6905	50.0587	43.7982
93	41.3825	39.4951	36.8717	39.7365	51.0093	44.6582
96	42.2096	40.2779	37.873	40.577	51.5022	45.3222
99	42.9836	41.1219	38.7028	41.4786	52.0911	46.6566
102	43.978	41.8454	39.6137	42.3428	52.9633	47.4336
105	44.8045	42.5492	40.3711	42.8247	53.4649	48.3302
108	45.8058	43.4252	40.8624	43.6172	54.2038	49.0272
111	46.6978	44.197	41.8015	44.151	54.7661	50.0276
114	47.4488	44.8991	42.3981	45.1439	55.1244	50.5787
117	48.0983	45.6741	43.1244	45.9884	55.3987	51.0695
120	48.6061	46.3463	43.7205	46.9063	55.6888	51.4511
123	48.9513	46.7924	44.2491	47.3575	56.1267	51.8252
126	49.3454	46.9897	44.7073	47.7199	56.3126	52.3403
129	49.8996	47.5062	45.3586	48.2736	56.3278	52.5004
132	50.5795	47.5973	45.7589	49.007	56.4792	52.9417
135	50.9844	48.1567	46.1014	49.51	56.6001	53.1017
138	51.4411	48.5724	46.7253	50.0181	56.7689	53.5219
141	51.6495	48.6399	47.2852	50.5398	56.8274	53.5891
144	51.8046	49.0551	47.4968	51.1233	56.8882	53.4931
147	52.2263	49.243	47.7227	51.4891	56.8429	53.6598
150	52.6433	49.6018	48.4307	51.8086	56.8793	54.0158
153	53.4298	49.9587	48.9445	51.8986	57.2938	53.6657

## Sheet: Figure S1E
H1975 cells - colony quantification (manual)
	siscr	siD3 #3	siD3 #9
Experiment 1	46	37	30	Number of colonies (manual quantification)
Experiment 2	87	60	48
	siscr	siD3 #3	siD3 #9
Experiment 1	100	80	65	Percentage change normalised to siscr control
Experiment 2	100	69	55
Notes: Fig. 2D is an output from experiment 2, used as a representative figure. Initial seeding: Experiment 1 - 250 cells, Experiment 2 - 500 cells.

## Sheet: Figure S1F
	pEV		pD3.3
0	20.4468	23.3007	23.9893	22.8362
3	19.9351	22.6977	23.839	22.5281
6	20.3999	23.2321	25.0811	23.116
9	21.2629	24.3968	26.638	24.6996
12	22.3395	25.5777	28.7805	26.9023
15	23.6688	27.1025	31.4762	29.3049
18	24.7025	28.4104	33.9142	31.3394
21	25.9667	29.9208	35.9459	33.3081
24	27.1218	31.3573	38.4558	35.5069
27	28.3983	33.0006	41.4789	37.7569
30	30.0089	35.0007	45.0293	41.0186
33	31.9784	37.1168	49.077	44.5984
36	33.9955	39.8113	52.988	48.4448
39	35.826	42.3917	57.1217	51.942
42	37.8931	45.1164	60.7067	55.6967
45	40.2164	48.3237	64.851	59.3388
48	42.5505	50.915	68.9023	63.0119
51	45.0482	53.8428	72.9834	66.8218
54	47.3676	56.811	77.2986	70.6057
57	50.0161	60.0603	81.4551	74.4307
60	52.7707	63.3938	85.2997	78.4783
63	55.369	66.6769	88.5803	81.8534
66	58.6715	70.3426	90.9953	84.9954
69	61.8831	73.9142	93.3274	87.9201
72	65.303	77.0424	95.3934	90.511
75	68.6335	80.1895	96.7552	92.6004
78	72.1238	83.1987	97.9123	94.313
81	75.5604	85.8215	98.6692	95.7125
84	78.9313	88.4315	99.1411	96.8371
87	82.3027	90.8631	99.468	97.7007

[truncated: 7 more sheets: Figure S1G, Figure S2E, Figure S2F, Figure S2G, Figure S3A, Figure S3B, Figure S3C]
